# Supplementary material for: Adipose group 1 innate lymphoid cells promote adipose tissue fibrosis and diabetes in obesity
Source: Nat Commun. 2019 Jul 22;10:3254. doi: 10.1038/s41467-019-11270-1 (PMC6646407; doi:10.1038/s41467-019-11270-1)
Supplement: Supplementary file 3 — Source Data [file 41467_2019_11270_MOESM3_ESM.xlsx]

## Sheet: Baseline data
Group	Age (years)	Sex	BMI (kg m-2)	Fasting glucose (mmol l-1)	HbA1c (%)	HOMA-IR (units)	2 h post (mmol l-1)	Fasting insulin (mIU ml-1)	Fasting FFA (mmol l-1)	Adipo-IR (mIU ml-1×mmol l-1)	Triglycerides (mmol l-1)	Total cholesterol (mmol l-1)	HDL-C (mmol l-1)	LDL-C (mmol l-1)
CONTROL SUBJECT 1	48	male	22.72	5.07	5.7	2.25	5.7	10	0.14	1.4	0.59	2.35	1.25	0.9
CONTROL SUBJECT 2	45	male	20.06	4.86	5.4	2.16	5.6	10	0.07	0.7	1.28	5.7	1.45	3.89
CONTROL SUBJECT 3	42	female	26.16	4.65	5.7	0.83	4.8	4	0.59	2.4	0.62	3.78	1.18	2.4
CONTROL SUBJECT 4	41	female	20.13	5.37	5.8	2.63	4.4	11	0.84	9.2	1.76	6.1	1.69	4.04
CONTROL SUBJECT 5	34	female	21.3	4.8	5.7	1.28	6.6	6	0.59	3.5	1.5	5.71	2.17	3.16
CONTROL SUBJECT 6	54	female	22.6	4.85	5.9	1.94	5.9	9	0.3	3.1	0.97	5.07	1.64	3.4
CONTROL SUBJECT 7	39	female	24.03	4.44	5.6	0.39	7.2	2	0.6	1.2	0.87	5.43	2.32	2.68
CONTROL SUBJECT 8	48	female	21.48	4.87	5.7	1.52	5	7	0.2	1.3	1.53	4.85	1.36	3.07
CONTROL SUBJECT 9	48	female	19.53	4.58	5.7	0.81	5.4	4	0.3	1.1	0.88	4.91	1.84	2.83
CONTROL SUBJECT 10	43	female	21.63	4.56	5.3	0.61	5.5	3	0.3	0.9	0.64	4.71	2.32	2.12
CONTROL SUBJECT 11	43	female	23.46	5.41	5.6	1.92	6.8	8	0.2	1.5	0.46	4.12	2.19	1.74
CONTROL SUBJECT 12	31	female	18	5.88	6	10.45	N/A	40	0.4	16.8	1.34	6.29	1.49	4.12
CONTROL SUBJECT 13	41	female	25.23	4.34	4.8	0.96	N/A	5	0.5	2.5	1.66	4.22	1.02	2.46
CONTROL SUBJECT 14	40	female	20.44	5.24	4.4	0.88	N/A	3.8	0.5	1.8	0.82	5.25	1.52	3.27
CONTROL SUBJECT 15	41	female	23.42	4.65	5.1	0.79	N/A	3.8	0.4	1.6	1.51	5.19	1.24	3.37
CONTROL SUBJECT 16	34	male	22.49	4.41	5.1	0.76	N/A	3.9	0.5	2	0.46	3.49	1.56	1.8
CONTROL SUBJECT 17	43	female	27.73	5.42	5.3	1.29	N/A	5.4	0.1	0.5	0.94	5.08	1.48	3.17
CONTROL SUBJECT 18	37	female	18.19	4.16	5.6	0.06	N/A	0.4	0.4	0.1	0.47	4.15	1.59	2.26
CONTROL SUBJECT 19	44	female	23.88	4.96	4.9	1.11	N/A	5.1	0.4	2.2	1.31	5.03	1.74	2.79
CONTROL SUBJECT 20	42	male	27.94	4.94	5.8	1.07	N/A	4.9	0.4	1.9	1.1	5.2	1.27	3.52
CONTROL SUBJECT 21	46	female	23.62	4.65	5.5	0.68	N/A	3.3	0.5	1.7	1.69	3.58	0.7	2.21
CONTROL SUBJECT 22	42	female	27	5.38	6.1	0.42	N/A	1.7	0.6	1	0.7	3.28	1.28	1.59
CONTROL SUBJECT 23	47	female	26.7	4.42	5.8	1.81	N/A	9.2	0.3	2.7	1.38	4.24	1.18	2.35
CONTROL SUBJECT 24	34	male	22.85	4.58	5.2	0.34	N/A	1.7	0.4	0.7	1.94	4.84	1.04	2.95
CONTROL SUBJECT 25	41	male	26.57	4.04	5.2	0.28	N/A	1.6	0.3	0.5	1.61	4.51	1.07	2.72
CONTROL SUBJECT 26	37	female	22.89	5.22	6	0.16	N/A	0.7	0.6	0.4	0.99	5.69	1.55	3.6
CONTROL SUBJECT 27	52	female	23.42	4.68	5.6	1.36	N/A	6.5	0.6	4	1.59	4.82	1.15	2.98
CONTROL SUBJECT 28	47	female	26.7	4.42	5.8	0.42	N/A	2.1	0.4	0.9	1.38	4.24	1.18	2.35
CONTROL SUBJECT 29	44	male	22.85	4.58	5.2	0.04	N/A	0.2	0.4	0.1	1.94	4.84	1.04	2.95
CONTROL SUBJECT 30	51	male	26.57	4.04	5.2	0.17	N/A	0.9	0.6	0.5	1.61	4.51	1.07	2.72
CONTROL SUBJECT 31	52	female	27.63	4.61	5.8	0.95	N/A	4.6	0.6	2.8	1.77	4.87	1.01	3.05
CONTROL SUBJECT 32	49	female	23.87	5.17	4.6	0.57	N/A	2.5	0.4	1.1	1.31	3.56	0.77	1.93
CONTROL SUBJECT 33	49	female	18.73	4.76	5	0.86	N/A	4.1	0.5	2.1	0.83	4.19	1.77	2.13
CONTROL SUBJECT 34	47	female	26.7	4.42	5	7.28	N/A	37.1	0.3	12.2	1.38	4.24	1.18	2.35
CONTROL SUBJECT 35	30	female	24.24	5.36	4.8	3.15	N/A	13.2	0.4	5.8	0.45	3.28	1.07	1.91
CONTROL SUBJECT 36	27	female	21.48	5.02	5.8	3.3	N/A	14.8	0.6	9	0.51	3.8	1.1	2.35
OBESE SUBJECT 1	51	female	39.4	9.06	7.3	14.41	6.1	35.78	0.58	20.8	2.62	3.79	0.9	2.09
OBESE SUBJECT 2	28	female	31	4.81	5.1	3.63	5.2	17	0.65	11.1	0.96	4	1.07	2.19
OBESE SUBJECT 3	20	female	41.51	5.23	5.8	11.39	7.9	49	0.73	35.8	2.29	5.47	1.27	3.56
OBESE SUBJECT 4	46	male	31.02	5.72	5.7	2.29	8.8	9	0.61	5.5	0.79	4.59	1.52	2.78
OBESE SUBJECT 5	24	male	39.7	5.02	4.9	6.69	6.6	30	0.5	15	2.43	2.31	0.73	0.92
OBESE SUBJECT 6	40	male	29.07	4.32	5.3	2.3	7.7	12	0.53	6.4	3.1	4.76	1.07	2.62
OBESE SUBJECT 7	32	female	45.44	5.19	5.8	5.4	7.6	23.42	0.75	17.6	1.47	3.74	0.89	2.46
OBESE SUBJECT 8	64	female	30.22	5.16	6	1.25	5.7	5.45	0.36	2	4.71	4.98	1.03	2.57
OBESE SUBJECT 9	45	male	30.74	4.71	4.9	2.4	3.1	11.46	0.71	8.1	1.11	4.58	1.2	3.01
OBESE SUBJECT 10	45	female	30.85	4.48	5.5	1.12	6.9	5.64	0.84	4.7	1.22	5.6	1.44	3.46
OBESE SUBJECT 11	46	female	29.38	5.44	5.9	3.07	8.1	12.71	0.47	6	1.55	5.11	1.09	3.51
OBESE SUBJECT 12	45	female	29.6	5.7	5.4	5.72	8.8	22.56	0.59	13.3	2	4.87	1.16	3.04
OBESE SUBJECT 13	29	female	49.2	5.28	6	5.74	7	24.46	0.98	24	1.52	2.89	0.92	1.53
OBESE SUBJECT 14	27	female	37.9	5.32	6	5.4	6.2	22.85	0.49	11.2	1.72	3.32	1.11	1.57
OBESE SUBJECT 15	36	female	31.5	6.1	5.5	4.78	7	17.63	0.79	13.9	1.24	4.88	1.7	2.88
OBESE SUBJECT 16	31	female	43.41	6.15	6.1	6.73	9.6	24.63	0.51	12.6	1.07	5.17	1.18	3.49
OBESE SUBJECT 17	23	female	30.47	5.39	5.8	3.83	6.5	16	0.67	10.7	1.85	5.29	1.54	3.19
OBESE SUBJECT 18	54	female	31.02	4.59	5.9	0.85	6.6	4.17	0.68	2.8	2.09	5.67	1.25	3.44
OBESE SUBJECT 19	54	female	28.55	4.73	5.6	0.65	8.1	3.07	0.57	1.7	1.86	4.53	0.68	3.05
OBESE SUBJECT 20	69	female	29.64	5.54	6	13.78	9	55.96	0.7	39.2	1.69	6.27	1.22	4.25
OBESE SUBJECT 21	40	male	28.93	5.78	5.8	4.11	6.2	15.99	0.55	8.8	2.02	4.19	0.83	2.37
OBESE SUBJECT 22	67	male	29.4	6.17	6	12.85	5.8	46.85	0.88	41.2	0.82	3.74	0.84	2.61
OBESE SUBJECT 23	30	female	36	4.71	6	4.56	7	21.8	0.6	13.1	1.12	3.49	0.94	2.16
OBESE SUBJECT 24	25	female	40.26	5.01	5.2	6.33	5.6	28.4	0.7	19.9	1.09	5.23	1.67	3.2
OBESE SUBJECT 25	29	female	37.6	4.82	5.8	4.88	7.5	22.8	0.7	15.7	2.73	4.85	1.09	3.03
OBESE SUBJECT 26	44	male	39.18	5.86	6	5.56	10.7	21.4	0.7	15.4	2.42	4.71	0.96	2.88
OBESE SUBJECT 27	36	male	55.31	6.17	5.1	12.85	6.1	46.9	0.6	27.6	1.66	4.57	1.01	3.12
OBESE T2D SUBJECT 1	59	female	40	9.52	8.1	8.50453	19	19.86	0.72	14.3	7.1	6.09	0.98	2.68
OBESE T2D SUBJECT 2	28	female	50.92	8.46	8.8	11.0168	18.4	27.41	0.56	15.3	1.75	4.07	1.12	2.53
OBESE T2D SUBJECT 3	26	female	40.52	14.11	10.8	12.4544	11	27.75	0.5	13.9	1.04	4.45	1.37	2.64
OBESE T2D SUBJECT 4	44	female	42.94	10.5	8.6	12.7913	14.6	37.35	0.67	25	11.92	7.25	0.9	2.2
OBESE T2D SUBJECT 5	38	female	37.7	5.89	7.4	7.26433	11.7	44.72	0.73	32.6	3.14	4.62	0.9	2.74
OBESE T2D SUBJECT 6	49	male	31.22	9.95	8.4	5.19169	15	22.32	0.77	17.2	8.27	7.33	0.9	3.11
OBESE T2D SUBJECT 7	41	male	36.6	10.8	8.4	8.0352	20.3	17.67	0.8	14.1	2.5	3.59	0.72	2.13
OBESE T2D SUBJECT 8	52	female	37.38	10.08	8.2	16.7328	16.9	11.74	0.82	9.6	3.49	4.85	0.96	2.71
OBESE T2D SUBJECT 9	30	male	38.2	6.06	7.1	12.0446	15.9	16.74	0.89	14.9	1.65	5.41	1.23	3.44
OBESE T2D SUBJECT 10	47	male	39.26	8.9	7.8	10.0946	16.3	20.1	0.46	9.2	1.72	5.46	1.01	3.59
OBESE T2D SUBJECT 11	27	female	30.74	9.9	7.9	9.8208	14.9	25.52	0.5	12.8	3.13	4.25	0.98	2.25
OBESE T2D SUBJECT 12	37	female	31.14	15.93	9.2	12.5104	12.8	29.3	0.67	19.6	1.63	5.11	0.9	3.15
OBESE T2D SUBJECT 13	34	male	40	21.57	11	38.3467	29.6	40	0.9	36	14.44	7.12	0.89	1.17
OBESE T2D SUBJECT 14	53	female	34.7	10.18	11.8	5.06285	19.2	11.19	0.78	8.7	5.31	5	1.05	2.07
OBESE T2D SUBJECT 15	31	female	39.3	9.06	7.3	14.4074	13.5	35.78	0.69	24.7	2.62	3.79	0.9	2.09
OBESE T2D SUBJECT 16	27	female	37.6	8.73	8.4	27.2066	15.7	70.12	0.88	61.7	2.42	5.32	0.83	3.53
OBESE T2D SUBJECT 17	56	male	30.4	13.05	9.4	6.9136	21.4	11.92	0.77	9.2	2.47	5.07	0.94	3.24
OBESE T2D SUBJECT 18	23	female	44.3	12.09	8.7	14.5564	17.4	27.09	0.99	26.8	6.69	5.7	0.97	2.55
OBESE T2D SUBJECT 19	50	female	44.7	14.12	8.6	21.1235	19.4	33.66	0.74	24.9	2.45	4.36	1.19	2.42
OBESE T2D SUBJECT 20	25	female	44.2	10.75	9.4	21.1464	14.6	44.26	0.66	29.2	2.33	3.63	1.04	1.64
OBESE T2D SUBJECT 21	31	female	38.9	8.44	7.3	36.1795	12.1	96.45	0.62	59.8	1.73	4.54	0.99	2.97
OBESE T2D SUBJECT 22	43	female	45.5	13.92	10.8	13.9695	17.6	22.58	0.6	13.5	5.5	5.37	0.97	2.84

## Sheet: Fig 1
Figure 1b				Figure 1c				Figure 1d			Figure 1e					Figure 1f			Figure 1g			Figure 1h			Figure 1i			Figure 1j			Figure 1k
Circulating ILC1s (cells ml-1)				Adipose ILC1s (cells mg-1)				correlation between adipose ILC1s and circulating ILC1s			circulating ILC1s (cells ml-1) changes post surgery					correlation between circulating ILC1s changes and BMI changes			correlation between circulating ILC1s changes and fasting blood glucose changes			correlation between circulating ILC1s changes and HbA1c changes			correlation between adipose ILC1s and BMI			correlation between adipose ILC1s and HOMA-IR			correlation between adipose ILC1s and Adipo-IR
Control	Obese	Obese T2D		Control	Obese	Obese T2D		Adipose ILC1s (cells mg-1)	Circulating ILC1s (cells ml-1)		Obese		Obese T2D			circulating ILC1s changes (cells ml-1)	BMI changes (Kg m-2)		circulating ILC1s changes (%)	fasting blood glucose changes (%)		circulating ILC1s changes (%)	HbA1c changes (%)		Adipose ILC1s (cells mg-1)	BMI (Kg m-2)		Adipose ILC1s (cells mg-1)	HOMA-IR (units)		Adipose ILC1s (cells mg-1)	Adipo-IR (mIU×mmol l-1)
30	82	250		5	18	23		5	19		pre-surgery	3 months post surgery	pre-surgery	3 months post surgery		32	9.4		0.4325	0.571226		0.4325	0.472222		5	25		5	0.96		5	2.5
42	215	170		3	19	27		3	22		82	50	400	227		116	8.68		0.5	0.460952		0.5	0.406977		3	20		3	0.88		3	1.8
32	88	368		6	13	25		6	33		215	99	354	177		44	2.76		0.393701	0.229202		0.393701	0.337838		6	23		6	0.79		6	1.6
33	153	223		3	15	25		3	50		88	44	254	154		64	9.43		0.367647	0.332341		0.367647	0.207317		3	22		3	0.76		3	2
36	81	410		6	16	22		6	86		153	89	340	215		6	4.99		0.432432	0.239377		0.432432	0.338028		6	28		6	1.29		6	0.5
25	73	400		2	13	21		2	56		81	75	370	210		59	1.5		0.457895	0.455556		0.457895	0.341772		2	18		2	0.06		2	0.1
44	66	354		4	19	24		4	44		73	14	190	103		33	4.1		0.473118	0.572505		0.473118	0.336956		4	24		4	1.11		4	2.2
37	70	254		8	18	22		8	32		66	33	279	147		47	8.3		0.688963	0.76356		0.688963	0.463636		8	28		8	1.07		8	1.9
29	152	340		5	10	20		5	27		70	23	299	93		86	6.08		0.539157	0.485265		0.539157	0.398305		5	24		5	0.68		5	1.7
18	210	370		13	20	24		13	33		152	66	332	153		122	5.8		0.535484	0.39404		0.535484	0.30137		13	27		13	0.42		13	1
33	100	190		6	14	23		6	37		210	88	310	144		56	5.9		0.542636	0.429553		0.542636	0.380952		6	27		6	1.81		6	2.7
31	84	279		3	16	24		3	51		100	44	387	177		48	4.1		0.460208	0.540996		0.460208	0.43617		3	23		3	0.34		3	0.7
19	77	299		6	10	25		6	36		84	36	289	156		33	7.8		0.619512	0.601323		0.619512	0.482759		6	27		6	0.28		6	0.5
22	88	332		7	14	17		7	66		77	44	410	156		53	5.5		0.444015	0.500708		0.444015	0.27907		7	23		7	0.16		7	0.4
33	97	310		4	13	16		4	29		88	35	259	144		187	25.9		0.46129	0.546046		0.46129	0.425532		4	23		4	1.36		4	4
50	118	387		7	15	22		7	44		97	40	310	167		88	14.1		0.530303	0.409953		0.530303	0.383562		7	27		7	0.42		7	0.9
86	109	289		2	16	23		2	38		118	30	330	155		54	3		0.703846	0.559627		0.703846	0.462963		2	23		2	0.04		2	0.1
56	89	410		6	14	17		6	56		109	55	260	77		67	3.9								6	27		6	0.17		6	0.5
44	97	259		8	11	21		8	76		89	22				80	11.1								8	28		8	0.95		8	2.8
32	123	310		2	14	16		2	27		97	17				173	6.12								2	24		2	0.57		2	1.1
27	95	330		1	19			1	44							177	9.64								1	19		1	0.86		1	2.1
33	88	260		8				8	49							100	6.6								8	27		8	7.28		8	12.2
37	230			3				3	32							125	6.58								3	24		3	3.15		3	5.8
51	85			4				4	27							160	9.7								4	21		4	3.3		4	9
36	143							18	66							87	6.34								18	45		18	5.4		18	17.6
66	79							19	70							132	3.94								19	30		19	1.25		19	2
29	129							13	152							206	6.4								13	31		13	2.4		13	8.1
44								15	210							139	5.8								15	31		15	1.12		15	4.7
38								16	100							166	6.9								16	29		16	3.07		16	6
56								13	84							210	6.7								13	30		13	5.72		13	13.3
76								19	77							133	3.7								19	49		19	5.74		19	24
27								18	88							254	10								18	38		18	5.4		18	11.2
44								10	97							115	5.8								10	32		10	4.78		10	13.9
49								20	118							143	8.4								20	43		20	6.73		20	12.6
32								14	109							175	8.1								14	30		14	3.83		14	10.7
27								16	89							183	6.8								16	31		16	0.85		16	2.8
								10	97																10	29		10	0.65		10	1.7
								14	123																14	30		14	13.78		14	39.2
								13	95																13	29		13	4.11		13	8.8
								15	88																15	29		15	12.85		15	41.2
								16	230																16	36		16	4.56		16	13.1
								14	85																14	40		14	6.33		14	19.9
								11	143																11	38		11	4.88		11	15.7
								14	79																14	39		14	5.56		14	15.4
								19	129																19	55		19	12.85		19	27.6
								23	250																23	40		23	8.5		23	9.2
								27	170																27	51		27	11.02		27	19.6
								25	368																25	41		25	12.45		25	14.3
								25	223																25	43		25	12.79		25	15.3
								22	410																22	38		22	7.26		22	13.9
								21	400																21	31		21	5.19		21	9.6
								24	354																24	37		24	8.04		24	14.9
								22	254																22	37		22	16.73		22	25
								20	340																20	38		20	12.04		20	32.6
								24	370																24	39		24	10.09		24	12.8
								23	190																23	31		23	9.82		23	17.2
								24	279																24	31		24	12.51		24	14.1
								25	310																25	40		25	38.35		25	36
								18	387																18	35		18	5.06		18	8.73
								16	289																16	39		16	14.41		16	24.69
								22	410																22	38		22	27.21		22	61.71
								23	259																23	30		23	6.91		23	9.18
								17	310																17	44		17	14.56		17	26.82
								21	330																21	45		21	21.12		21	24.91
								16	260																16	44		16	21.15		16	29.21

## Sheet: Fig 2
Figure 2a				Figure 2e							Figure 2g
correlation between adipose ILC1s and Trichrome positive area					Mincle (ct value)	β-actin (ct value)	△ct	△△ct (compared to ILC depleted 1)	2-△△ct			Mincle (ct value)	β-actin (ct value)	△ct	△△ct (compared to Control 1)	2-△△ct
	Adipose ILC1s (cells mg-1)	Trichrome positive area (% of WAT area)		ILC depleted 1	28.74	22.46	6.28	0	1		Control 1	28.51	22.67	5.84	0	1
Control subject 1	5	3.91		ILC depleted 2	28.39	22.53	5.86	-0.42	1.34		Control 2	28.33	22.71	5.62	-0.22	1.16
Control subject 2	3	3.85		ILC depleted 3	28.91	22.65	6.26	-0.02	1.01		Control 3	28.19	22.54	5.65	-0.19	1.14
Control subject 3	6	1.42		ILC non-depleted 1	27.02	22.13	4.89	-1.39	2.6		ILC+Control IgG 1	27.6	23.02	4.58	-1.26	2.4
Control subject 4	3	1.5		ILC non-depleted 2	27.1	22.42	4.68	-1.6	3		ILC+Control IgG 2	27.62	22.98	4.64	-1.2	2.3
Control subject 5	6	2.16		ILC non-depleted 3	27.65	22.51	5.14	-1.14	2.2		ILC+Control IgG 3	27.99	23.14	4.85	-0.99	1.98
Control subject 6	2	2.08			iNOS (ct value)	β-actin (ct value)	△ct	△△ct (compared to ILC depleted 1)	2-△△ct		ILC+anti-IFN-γ mAb 1	28.22	22.89	5.33	-0.51	1.42
Control subject 7	4	2.2		ILC depleted 1	30.7	22.46	8.24	0	1		ILC+anti-IFN-γ mAb 2	28.5	23.04	5.46	-0.38	1.3
Control subject 8	8	1.79		ILC depleted 2	30.97	22.53	8.44	0.2	0.87		ILC+anti-IFN-γ mAb 3	28.14	22.91	5.23	-0.61	1.53
Control subject 9	5	1.2		ILC depleted 3	30.76	22.65	8.11	-0.13	1.09			iNOS (ct value)	β-actin (ct value)	△ct	△△ct (compared to Control 1)	2-△△ct
Control subject 10	13	13.2		ILC non-depleted 1	28.79	22.13	6.66	-1.58	2.99		Control 1	30.65	22.67	7.98	0	1
Control subject 11	6	1.1		ILC non-depleted 2	29.25	22.42	6.83	-1.41	2.65		Control 2	30.44	22.71	7.73	-0.25	1.19
Control subject 12	3	2.97		ILC non-depleted 3	29.12	22.51	6.61	-1.63	3.09		Control 3	30.49	22.54	7.95	-0.03	1.02
Control subject 13	6	3.81			Tgfb1 (ct value)	β-actin (ct value)	△ct	△△ct (compared to ILC depleted 1)	2-△△ct		ILC+Control IgG 1	29.45	23.02	6.43	-1.55	2.92
Control subject 14	7	1.77		ILC depleted 1	27.91	22.46	5.45	0	1		ILC+Control IgG 2	29.74	22.98	6.76	-1.22	2.32
Control subject 15	4	1.85		ILC depleted 2	28.28	22.53	5.75	0.3	0.81		ILC+Control IgG 3	29.79	23.14	6.65	-1.33	2.5
Control subject 16	7	2.14		ILC depleted 3	27.86	22.65	5.21	-0.24	1.18		ILC+anti-IFN-γ mAb 1	30.22	22.89	7.33	-0.65	1.57
Control subject 17	2	1.96		ILC non-depleted 1	26.76	22.13	4.63	-0.82	1.7		ILC+anti-IFN-γ mAb 2	30.83	23.04	7.79	-0.19	1.14
Control subject 18	6	1.3		ILC non-depleted 2	27.3	22.42	4.88	-0.57	1.48		ILC+anti-IFN-γ mAb 3	30.68	22.91	7.77	-0.21	1.15
Control subject 19	8	2.8		ILC non-depleted 3	27.17	22.51	4.66	-0.79	1.73			Tgfb1 (ct value)	β-actin (ct value)	△ct	△△ct (compared to Control 1)	2-△△ct
Control subject 20	2	2.4			Col1a (ct value)	β-actin (ct value)	△ct	△△ct (compared to ILC depleted 1)	2-△△ct		Control 1	28.12	22.67	5.45	0	1
Control subject 21	1	1.2		ILC depleted 1	29.21	22.46	6.75	0	1		Control 2	27.97	22.71	5.26	-0.19	1.143
Control subject 22	8	3.1		ILC depleted 2	29.13	22.53	6.6	-0.15	1.11		Control 3	27.8	22.54	5.26	-0.19	1.14
Control subject 23	3	1.66		ILC depleted 3	29.61	22.65	6.96	0.21	0.86		ILC+Control IgG 1	27.23	23.02	4.21	-1.24	2.36
Control subject 24	4	2.5		ILC non-depleted 1	27.6	22.13	5.47	-1.28	2.42		ILC+Control IgG 2	27.36	22.98	4.38	-1.07	2.1
Obese subject 1	18	5.5		ILC non-depleted 2	28.56	22.42	6.14	-0.61	1.53		ILC+Control IgG 3	27.59	23.14	4.45	-1	2
Obese subject 2	19	11		ILC non-depleted 3	28.43	22.51	5.92	-0.83	1.78		ILC+anti-IFN-γ mAb 1	27.85	22.89	4.96	-0.49	1.4
Obese subject 3	13	9.9			Col3a (ct value)	β-actin (ct value)	△ct	△△ct (compared to ILC depleted 1)	2-△△ct		ILC+anti-IFN-γ mAb 2	28.45	23.04	5.41	-0.04	1.03
Obese subject 4	15	9.23		ILC depleted 1	28.42	22.46	5.96	0	1		ILC+anti-IFN-γ mAb 3	28.24	22.91	5.33	-0.12	1.08
Obese subject 5	16	4.08		ILC depleted 2	28.34	22.53	5.81	-0.15	1.11			Col1a (ct value)	β-actin (ct value)	△ct	△△ct (compared to Control 1)	2-△△ct
Obese subject 6	13	3.57		ILC depleted 3	28.27	22.65	5.62	-0.34	1.26		Control 1	29.52	22.67	6.85	0	1
Obese subject 7	19	3.65		ILC non-depleted 1	26.61	22.13	4.48	-1.48	2.78		Control 2	29.52	22.71	6.81	-0.04	1.02
Obese subject 8	18	11.42		ILC non-depleted 2	27.22	22.42	4.8	-1.16	2.23		Control 3	29.52	22.54	6.98	0.13	0.91
Obese subject 9	10	7.1		ILC non-depleted 3	27.36	22.51	4.85	-1.11	2.15		ILC+Control IgG 1	29	23.02	5.98	-0.87	1.82
Obese subject 10	20	8.86									ILC+Control IgG 2	28.82	22.98	5.84	-1.01	2.01
Obese subject 11	14	5.42									ILC+Control IgG 3	29.24	23.14	6.1	-0.75	1.678
Obese subject 12	16	7.8									ILC+anti-IFN-γ mAb 1	29.33	22.89	6.44	-0.41	1.33
Obese subject 13	10	6.99									ILC+anti-IFN-γ mAb 2	29.74	23.04	6.7	-0.15	1.11
Obese subject 14	14	6.6									ILC+anti-IFN-γ mAb 3	29.58	22.91	6.67	-0.18	1.13
Obese subject 15	13	5.5										Col3a (ct value)	β-actin (ct value)	△ct	△△ct (compared to Control 1)	2-△△ct
Obese subject 16	15	13.3									Control 1	28.34	22.67	5.67	0	1
Obese subject 17	16	10.95									Control 2	28.23	22.71	5.52	-0.15	1.11
Obese subject 18	14	8.3									Control 3	28.28	22.54	5.74	0.07	0.95
Obese subject 19	11	5.42									ILC+Control IgG 1	27.73	23.02	4.71	-0.96	1.95
Obese subject 20	14	7.7									ILC+Control IgG 2	27.5	22.98	4.52	-1.15	2.2
Obese subject 21	19	16.8									ILC+Control IgG 3	27.99	23.14	4.85	-0.82	1.77
Obese T2D subject 1	23	18.3									ILC+anti-IFN-γ mAb 1	28.36	22.89	5.47	-0.2	1.15
Obese T2D subject 2	27	15.42									ILC+anti-IFN-γ mAb 2	28.34	23.04	5.3	-0.37	1.3
Obese T2D subject 3	25	17.7									ILC+anti-IFN-γ mAb 3	28.48	22.91	5.57	-0.1	1.07
Obese T2D subject 4	25	26.8
Obese T2D subject 5	22	19.23
Obese T2D subject 6	21	24.08
Obese T2D subject 7	24	13.57
Obese T2D subject 8	22	13.65
Obese T2D subject 9	20	19.23
Obese T2D subject 10	24	24.08
Obese T2D subject 11	23	13.57
Obese T2D subject 12	24	13.65
Obese T2D subject 13	25	19
Obese T2D subject 14	18	14
Obese T2D subject 15	16	12
Obese T2D subject 16	22	14
Obese T2D subject 17	23	13
Obese T2D subject 18	17	17
Obese T2D subject 19	21	19
Obese T2D subject 20	16	18

## Sheet: Fig 3
Figure 3c				Figure 3d							Figure 3e							Figure 3h
Body weight (g)				GTT assay								Col1a (ct value)	β-actin (ct value)	△ct	△△ct (compared to control 1)	2-△△ct		α-SMA positive area (% of WAT area)
CHOW	HFD+PBS	HFD+ILC1 transfer			0 min (mmol l-1)	15 min (mmol l-1)	30 min (mmol l-1)	60 min (mmol l-1)	120 min (mmol l-1)		chow 1	29.84	21.94	7.9	0	1		CHOW	HFD+PBS	HFD+ILC1 transfer
22	24.1	23.1		CHOW 1	4.2	10.1	9.2	5.5	5		chow 2	29.28	21.67	7.61	-0.29	1.22		1	2.9	5
21	26.2	26.6		CHOW 2	5.3	10.2	9.5	7.5	6.1		chow 3	29.44	21.69	7.75	-0.15	1.1		0.6	1.5	4.8
20	22.5	24		CHOW 3	4.5	9.4	9.1	5.4	4.2		chow 4	29.66	21.75	7.91	0.01	0.99		0.5	1.8	7
20	24.5	21.9		CHOW 4	4.5	8.9	8.4	5.1	3.4		HFD+PBS 1	29.05	21.87	7.18	-0.72	1.64		0.7	1.45	6
21	26.5	26.8		CHOW 5	3.7	8.5	7.5	4.9	3.3		HFD+PBS 2	29.08	22.01	7.07	-0.83	1.77		0.5	1.53	5.2
				HFD+PBS 1	4.2	11.3	9.9	7.3	5.5		HFD+PBS 3	28.96	21.98	6.98	-0.92	1.89
				HFD+PBS 2	7.3	14.2	12.4	9.1	8.4		HFD+PBS 4	29.22	21.76	7.46	-0.44	1.36
				HFD+PBS 3	4.3	13.9	10.9	9.3	8.9		HFD+ILC1 transfer 1	28.22	21.79	6.43	-1.47	2.76
				HFD+PBS 4	8.3	14.1	11.9	8.9	6.2		HFD+ILC1 transfer 2	28.2	21.85	6.35	-1.55	2.9
				HFD+PBS 5	4.4	12.9	9.9	6.1	4.9		HFD+ILC1 transfer 3	28.23	21.98	6.25	-1.65	3.14
				HFD+ILC1 transfer 1	3.4	12.6	10.9	6.5	4.2		HFD+ILC1 transfer 4	28.61	21.82	6.79	-1.11	2.15
				HFD+ILC1 transfer 2	3.6	14.5	11.2	8.2	5.9			Col3a (ct value)	β-actin (ct value)	△ct	△△ct (compared to control 1)	2-△△ct
				HFD+ILC1 transfer 3	7.1	18.2	13.2	10.2	7.7		chow 1	26.35	21.94	4.41	0	1
				HFD+ILC1 transfer 4	5.6	16.3	12.2	9.1	6.5		chow 2	26.25	21.67	4.58	0.17	0.89
				HFD+ILC1 transfer 5	4.1	15.3	9.9	5.2	4		chow 3	26.08	21.69	4.39	-0.02	1.01
											chow 4	25.88	21.75	4.13	-0.28	1.2
											HFD+PBS 1	25.55	21.87	3.68	-0.73	1.65
											HFD+PBS 2	25.33	22.01	3.32	-1.09	2.1
											HFD+PBS 3	25.75	21.98	3.77	-0.64	1.56
											HFD+PBS 4	25.17	21.76	3.41	-1	2
											HFD+ILC1 transfer 1	24.52	21.79	2.73	-1.68	3.2
											HFD+ILC1 transfer 2	24.73	21.85	2.88	-1.53	2.89
											HFD+ILC1 transfer 3	24.62	21.98	2.64	-1.77	3.4
											HFD+ILC1 transfer 4	24.66	21.82	2.84	-1.57	2.98
												Pdgfb (ct value)	β-actin (ct value)	△ct	△△ct (compared to control 1)	2-△△ct
											chow 1	29.9	21.94	7.96	0	1
											chow 2	29.48	21.67	7.81	-0.15	1.1
											chow 3	29.81	21.69	8.12	0.16	0.89
											chow 4	29.49	21.75	7.74	-0.22	1.16
											HFD+PBS 1	29.39	21.87	7.52	-0.44	1.36
											HFD+PBS 2	29.82	22.01	7.81	-0.15	1.11
											HFD+PBS 3	29.64	21.98	7.66	-0.3	1.23
											HFD+PBS 4	29.48	21.76	7.72	-0.24	1.18
											HFD+ILC1 transfer 1	28.26	21.79	6.47	-1.49	2.8
											HFD+ILC1 transfer 2	28.54	21.85	6.69	-1.27	2.4
											HFD+ILC1 transfer 3	28.17	21.98	6.19	-1.77	3.4
											HFD+ILC1 transfer 4	28.51	21.82	6.69	-1.27	2.4
												Acta2 (ct value)	β-actin (ct value)	△ct	△△ct (compared to control 1)	2-△△ct
											chow 1	24.3	21.94	2.36	0	1
											chow 2	23.88	21.67	2.21	-0.15	1.1
											chow 3	24.1	21.69	2.41	0.05	0.94
											chow 4	24.08	21.75	2.33	-0.03	1.02
											HFD+PBS 1	23.81	21.87	1.94	-0.42	1.34
											HFD+PBS 2	24.04	22.01	2.03	-0.33	1.26
											HFD+PBS 3	23.79	21.98	1.81	-0.55	1.46
											HFD+PBS 4	23.96	21.76	2.2	-0.16	1.2
											HFD+ILC1 transfer 1	23.21	21.79	1.42	-0.94	1.9
											HFD+ILC1 transfer 2	23.25	21.85	1.4	-0.96	1.94
											HFD+ILC1 transfer 3	23.59	21.98	1.61	-0.75	1.68
											HFD+ILC1 transfer 4	23.4	21.82	1.58	-0.78	1.7

## Sheet: Fig 4
Figure 4b				Figure 4e								Figure 4g					Figure 4h
Absolute density of CD11c+ macrophages (cells mg-1)					Tgfb1 (ct value)	β-actin (ct value)	△ct	△△ct (compared to chow 1)	2-△△ct			pSmad3/Smad3 (% control)						Mincle (ct value)	β-actin (ct value)	△ct	△△ct (compared to chow 1)	2-△△ct
CHOW	HFD+PBS	HFD+ILC1 transfer		chow 1	25.83	21.94	3.89	0	1			CHOW	HFD+PBS	HFD+ILC1 transfer			chow 1	30.67	21.94	8.73	0	1
0.5	2.1	4.3		chow 2	25.7	21.67	4.03	0.14	0.9			100	182.926	286.786			chow 2	30.4	21.67	8.73	0	1
0.44	1.9	4.4		chow 3	25.3	21.69	3.61	-0.28	1.2			110	191	290			chow 3	30.16	21.69	8.47	-0.26	1.2
0.65	1.78	4.7		chow 4	25.5	21.75	3.75	-0.14	1.1			102	208	330			chow 4	30.21	21.75	8.46	-0.27	1.2
1.17	2.2	5.7		chow 5	25.4	21.8	3.6	-0.29	1.2								HFD+PBS 1	30.09	21.87	8.22	-0.51	1.42
1.4	2.7			HFD+PBS 1	25.18	21.87	3.31	-0.58	1.49			Western for pSmad3, Smad3 and GAPDH					HFD+PBS 2	30.59	22.01	8.58	-0.15	1.1
				HFD+PBS 2	24.9	22.01	2.89	-1	2								HFD+PBS 3	30.75	21.98	8.77	0.04	0.97
				HFD+PBS 3	25.03	21.98	3.05	-0.84	1.78								HFD+PBS 4	29.96	21.76	8.2	-0.53	1.4
				HFD+PBS 4	24.83	21.76	3.07	-0.82	1.77								HFD+ILC1 transfer 1	30.33	21.79	8.54	-0.19	1.14
				HFD+ILC1 transfer 1	24.6	21.79	2.81	-1.08	2.1								HFD+ILC1 transfer 2	30.19	21.85	8.34	-0.39	1.31
				HFD+ILC1 transfer 2	24.54	21.85	2.69	-1.2	2.29								HFD+ILC1 transfer 3	30.42	21.98	8.44	-0.29	1.22
				HFD+ILC1 transfer 3	24.22	21.98	2.24	-1.65	3.1								HFD+ILC1 transfer 4	30.4	21.82	8.58	-0.15	1.1
				HFD+ILC1 transfer 4	24.21	21.82	2.39	-1.5	2.8									iNOS (ct value)	β-actin (ct value)	△ct	△△ct (compared to chow 1)	2-△△ct
																	chow 1	32.93	21.94	10.99	0	1
																	chow 2	32.39	21.67	10.72	-0.27	1.2
																	chow 3	32.64	21.69	10.95	-0.04	1.03
																	chow 4	32.91	21.75	11.16	0.17	0.89
																	HFD+PBS 1	31.95	21.87	10.08	-0.91	1.87
																	HFD+PBS 2	31.89	22.01	9.88	-1.11	2.16
																	HFD+PBS 3	32.14	21.98	10.16	-0.83	1.77
																	HFD+PBS 4	31.97	21.76	10.21	-0.78	1.72
																	HFD+ILC1 transfer 1	31.49	21.79	9.7	-1.29	2.45
																	HFD+ILC1 transfer 2	31.21	21.85	9.36	-1.63	3.1
																	HFD+ILC1 transfer 3	31.43	21.98	9.45	-1.54	2.9
																	HFD+ILC1 transfer 4	31.17	21.82	9.35	-1.64	3.1

## Sheet: Fig 5
Figure 5b					Figure 5c					Figure 5d							Figure 5e
Body weight (g)					Fasting blood glucose (mmol l-1)					GTT assay								Col1a (ct value)	β-actin (ct value)	△ct	△△ct (compared to chow 1)	2-△△ct
CHOW	HFD+PBS	HFD+Ifng-/- ILC1	HFD+WT ILC1		CHOW	HFD+PBS	HFD+Ifng-/- ILC1	HFD+WT ILC1			0 min (mmol l-1)	15 min (mmol l-1)	30 min (mmol l-1)	60 min (mmol l-1)	120 min (mmol l-1)		chow 1	29.19	22.04	7.15	0	1
22.5	29.9	32.4	33		5.6	9.5	10.1	11.6		chow 1	6.1	11.3	10.4	8.5	7.1		chow 2	29.28	21.98	7.3	0.15	0.9
22	27.5	29	28.9		6	9	8.9	11.6		chow 2	5.8	11.2	9.9	7.1	5.3		chow 3	29.16	21.82	7.34	0.19	0.8
25	31.7	31	31		6.6	8.9	10.5	12.4		chow 3	5.3	10.8	9.8	6.9	4.5		chow 4	28.67	22.01	6.66	-0.49	1.4
22.8	32	32	32		6.2	9.5	11	12.3		chow 4	7.2	12.3	10.3	8.2	5.5		HFD+PBS 1	28.43	22.05	6.38	-0.77	1.7
	28	31.6	32.2			8.87	9.3	11.2		HFD+PBS 1	9.2	13.6	13.5	11.4	9.2		HFD+PBS 2	28.12	22.12	6	-1.15	2.2
		28.3	28.5				9.2	11.8		HFD+PBS 2	9.3	13.2	11.9	9.3	7.5		HFD+PBS 3	28.39	21.93	6.46	-0.69	1.6
										HFD+PBS 3	9.3	13.6	12.3	10.8	8.8		HFD+PBS 4	28.1	22.09	6.01	-1.14	2.2
										HFD+PBS 4	8.6	12.5	10.7	8.9	8.1		HFD+Ifng-/- ILC1 1	28.3	22.14	6.16	-0.99	1.99
										HFD+Ifng-/- ILC1 1	10.5	14.8	13	12.1	9.5		HFD+Ifng-/- ILC1 2	28.24	22.16	6.08	-1.07	2.1
										HFD+Ifng-/- ILC1 2	8.6	12.9	11.4	9.4	7.9		HFD+Ifng-/- ILC1 3	27.92	21.99	5.93	-1.22	2.33
										HFD+Ifng-/- ILC1 3	8.9	13.9	12.9	11.8	8.9		HFD+Ifng-/- ILC1 4	28.65	22.03	6.62	-0.53	1.44
										HFD+Ifng-/- ILC1 4	9.3	13.4	12.8	9.8	8.9		HFD+WT ILC1 1	27.57	21.86	5.71	-1.44	2.72
										HFD+WT ILC1 1	11.9	18.2	15.9	13.2	11.8		HFD+WT ILC1 2	27.53	22.11	5.42	-1.73	3.3
										HFD+WT ILC1 2	13.1	18.9	15.5	12.3	10.9		HFD+WT ILC1 3	27.57	21.89	5.68	-1.47	2.75
										HFD+WT ILC1 3	11.3	15.9	14.2	11.4	10.2		HFD+WT ILC1 4	27.34	21.96	5.38	-1.77	3.4
										HFD+WT ILC1 4	11.2	17.8	15.9	13.5	10.2			Col3a (ct value)	β-actin (ct value)	△ct	△△ct (compared to chow 1)	2-△△ct
																	chow 1	27.81	22.04	5.77	0	1
																	chow 2	27.47	21.98	5.49	-0.28	1.21
																	chow 3	27.21	21.82	5.39	-0.38	1.3
																	chow 4	27.33	22.01	5.32	-0.45	1.36
																	HFD+PBS 1	26.9	22.05	4.85	-0.92	1.89
																	HFD+PBS 2	26.81	22.12	4.69	-1.08	2.1
																	HFD+PBS 3	27.02	21.93	5.09	-0.68	1.6
																	HFD+PBS 4	26.73	22.09	4.64	-1.13	2.18
																	HFD+Ifng-/- ILC1 1	27.08	22.14	4.94	-0.83	1.78
																	HFD+Ifng-/- ILC1 2	26.85	22.16	4.69	-1.08	2.1
																	HFD+Ifng-/- ILC1 3	26.65	21.99	4.66	-1.11	2.16
																	HFD+Ifng-/- ILC1 4	26.4	22.03	4.37	-1.4	2.64
																	HFD+WT ILC1 1	25.83	21.86	3.97	-1.8	3.48
																	HFD+WT ILC1 2	26.15	22.11	4.04	-1.73	3.31
																	HFD+WT ILC1 3	28.3	21.89	6.41	0.64	2.9
																	HFD+WT ILC1 4	25.93	21.96	3.97	-1.8	3.46
																		Pdgfb (ct value)	β-actin (ct value)	△ct	△△ct (compared to chow 1)	2-△△ct
																	chow 1	29.5	22.04	7.46	0	1
																	chow 2	29.16	21.98	7.18	-0.28	1.21
																	chow 3	28.92	21.82	7.1	-0.36	1.28
																	chow 4	29.32	22.01	7.31	-0.15	1.1
																	HFD+PBS 1	28.92	22.05	6.87	-0.59	1.5
																	HFD+PBS 2	29.24	22.12	7.12	-0.34	1.26
																	HFD+PBS 3	28.56	21.93	6.63	-0.83	1.78
																	HFD+PBS 4	29.26	22.09	7.17	-0.29	1.22
																	HFD+Ifng-/- ILC1 1	28.92	22.14	6.78	-0.68	1.6
																	HFD+Ifng-/- ILC1 2	29.08	22.16	6.92	-0.54	1.45
																	HFD+Ifng-/- ILC1 3	28.96	21.99	6.97	-0.49	1.4
																	HFD+Ifng-/- ILC1 4	29.24	22.03	7.21	-0.25	1.19
																	HFD+WT ILC1 1	28.16	21.86	6.3	-1.16	2.8
																	HFD+WT ILC1 2	27.89	22.11	5.78	-1.68	3.2
																	HFD+WT ILC1 3	28.09	21.89	6.2	-1.26	2.4
																	HFD+WT ILC1 4	28.35	21.96	6.39	-1.07	2.1
																		Acta2 (ct value)	β-actin (ct value)	△ct	△△ct (compared to chow 1)	2-△△ct
																	chow 1	22.93	22.04	0.89	0	1
																	chow 2	22.88	21.98	0.9	0.01	0.99
																	chow 3	22.36	21.82	0.54	-0.35	1.27
																	chow 4	22.84	22.01	0.83	-0.06	1.04
																	HFD+PBS 1	22.41	22.05	0.36	-0.53	1.44
																	HFD+PBS 2	22.6	22.12	0.48	-0.41	1.3
																	HFD+PBS 3	22.08	21.93	0.15	-0.74	1.67
																	HFD+PBS 4	22.52	22.09	0.43	-0.46	1.37
																	HFD+Ifng-/- ILC1 1	22.18	22.14	0.04	-0.85	1.8
																	HFD+Ifng-/- ILC1 2	22.51	22.16	0.35	-0.54	1.45
																	HFD+Ifng-/- ILC1 3	22.2	21.99	0.21	-0.68	1.6
																	HFD+Ifng-/- ILC1 4	22.54	22.03	0.51	-0.38	1.3
																	HFD+WT ILC1 1	21.68	21.86	-0.18	-1.07	2.11
																	HFD+WT ILC1 2	21.71	22.11	-0.4	-1.29	2.45
																	HFD+WT ILC1 3	21.56	21.89	-0.33	-1.22	2.32
																	HFD+WT ILC1 4	22.08	21.96	0.12	-0.77	1.7
																		Tgfb1 (ct value)	β-actin (ct value)	△ct	△△ct (compared to chow 1)	2-△△ct
																	chow 1	25.89	22.04	3.85	0	1
																	chow 2	25.68	21.98	3.7	-0.15	1.1
																	chow 3	25.36	21.82	3.54	-0.31	1.24
																	chow 4	25.74	22.01	3.73	-0.12	1.088
																	HFD+PBS 1	25.18	22.05	3.13	-0.72	1.65
																	HFD+PBS 2	25.04	22.12	2.92	-0.93	1.9
																	HFD+PBS 3	25.01	21.93	3.08	-0.77	1.72
																	HFD+PBS 4	25.36	22.09	3.27	-0.58	1.49
																	HFD+Ifng-/- ILC1 1	25.07	22.14	2.93	-0.92	1.89
																	HFD+Ifng-/- ILC1 2	25.28	22.16	3.12	-0.73	1.66
																	HFD+Ifng-/- ILC1 3	25.1	21.99	3.11	-0.74	1.67
																	HFD+Ifng-/- ILC1 4	25.15	22.03	3.12	-0.73	1.66
																	HFD+WT ILC1 1	24.38	21.86	2.52	-1.33	2.5
																	HFD+WT ILC1 2	24.53	22.11	2.42	-1.43	2.7
																	HFD+WT ILC1 3	24.32	21.89	2.43	-1.42	2.67
																	HFD+WT ILC1 4	24.73	21.96	2.77	-1.08	2.11
																		iNOS (ct value)	β-actin (ct value)	△ct	△△ct (compared to chow 1)	2-△△ct
																	chow 1	28.32	22.04	6.28	0	1
																	chow 2	28.14	21.98	6.16	-0.12	1.08
																	chow 3	27.81	21.82	5.99	-0.29	1.22
																	chow 4	28.12	22.01	6.11	-0.17	1.13
																	HFD+PBS 1	27.42	22.05	5.37	-0.91	1.88
																	HFD+PBS 2	27.34	22.12	5.22	-1.06	2.08
																	HFD+PBS 3	28.32	21.93	6.39	0.11	1.72
																	HFD+PBS 4	27.54	22.09	5.45	-0.83	1.77
																	HFD+Ifng-/- ILC1 1	27.55	22.14	5.41	-0.87	1.83
																	HFD+Ifng-/- ILC1 2	27.59	22.16	5.43	-0.85	1.8
																	HFD+Ifng-/- ILC1 3	27.27	21.99	5.28	-1	2
																	HFD+Ifng-/- ILC1 4	27.38	22.03	5.35	-0.93	1.9
																	HFD+WT ILC1 1	26.37	21.86	4.51	-1.77	3.42
																	HFD+WT ILC1 2	26.95	22.11	4.84	-1.44	2.7
																	HFD+WT ILC1 3	26.78	21.89	4.89	-1.39	2.63
																	HFD+WT ILC1 4	26.83	21.96	4.87	-1.41	2.65

## Sheet: Fig 6
Figure 6b				Figure 6c				Figure 6d				Figure 6e				Figure 6f							Figure 6h							Figure 6j				Figure 6k
Absolute density (cells mg-1)				Absolute density of CD11c+ macrophages (cells mg-1)				Body weight (g)				Fasting blood glucose (mmol l-1)				GTT assay								Col1a (ct value)	β-actin (ct value)	△ct	△△ct (compared to chow 1)	2-△△ct		Triglyceride content (μmol g-1)				FFA (nmol l-1)
CHOW	HFD control IgG	HFD anti-IL-12 mAb		CHOW	HFD control IgG	HFD anti-IL-12 mAb		CHOW	HFD control IgG	HFD anti-IL-12 mAb		CHOW	HFD control IgG	HFD anti-IL-12 mAb			0 min (mmol l-1)	15 min (mmol l-1)	30 min (mmol l-1)	60 min (mmol l-1)	120 min (mmol l-1)		CHOW 1	28.5	22.83	5.67	0	1		CHOW	HFD control IgG	HFD anti-IL-12 mAb		CHOW	HFD control IgG	HFD anti-IL-12 mAb
2.3	6.4	2.5		0.5	4	2.1		21.4	29.8	27.6		4.4	9.1	9.8		CHOW 1	4.3	12.3	11.1	10.5	8.8		CHOW 2	27.85	22.67	5.18	-0.49	1.4		1.13	1.78805	1.0514		217.461	346	275.862
3.4	5.2	2		0.44	4.4	1.9		23.1	25.5	26.5		6	13.9	8.8		CHOW 2	6.8	14.1	8.9	4.8	4.3		CHOW 3	28.49	22.63	5.86	0.19	0.87		0.702319	1.21	1.06		190.596	301.975	255.994
1.7	5.7	3.3		0.65	3.5	1.78		23.4	26.4	26		5.2	8.8	11.7		CHOW 3	3.4	11.3	7.4	4.5	3.7		CHOW 4	28.65	23.11	5.54	-0.13	1.1		0.682124	1.89495	0.820545		261	292.759	215.862
3.3	7.1	1.3		1.37	4.1	2.2		21.8	26.9	24.4		5.4	12.3	10.6		CHOW 4	5.1	17.3	11.9	9.8	6.5		CHOW 5	28.35	22.82	5.53	-0.14	1		0.68	1.1	0.78		233	287.242	280
2.8	6	3.8		0.4	3.9	1.7		22.2	25.8	29.4		4.6	8.4	10.5		CHOW 5	4.9	12.5	10.2	8.7	7.2		HFD control IgG 1	27.22	23.02	4.2	-1.47	2.77		0.78	1.6	0.88		193	284	222
																HFD control IgG 1	11.9	26.6	30.3	28.4	16.1		HFD control IgG 2	27.14	22.83	4.31	-1.36	2.56
																HFD control IgG 2	10.5	28.8	26.7	23.7	16.4		HFD control IgG 3	26.99	22.67	4.32	-1.35	2.55
																HFD control IgG 3	8.6	23.1	35	30.2	18.1		HFD control IgG 4	26.82	22.63	4.19	-1.48	2.79
																HFD control IgG 4	15.6	20.9	25.3	24.7	12.1		HFD control IgG 5	27.37	23.05	4.32	-1.35	2.53
																HFD control IgG 5	11.5	26.1	25.7	24.8	12.4		HFD anti-IL12 mAb 1	28.47	22.82	5.65	-0.02	1.01
																HFD anti-IL12 mAb 1	12.2	28.9	28.4	21.3	11.2		HFD anti-IL12 mAb 2	28.35	23.09	5.26	-0.41	1.33
																HFD anti-IL12 mAb 2	15.4	26.6	22.4	17.3	10.3		HFD anti-IL12 mAb 3	28.46	22.83	5.63	-0.04	1.03
																HFD anti-IL12 mAb 3	11.3	23.4	26.4	15.3	9.4		HFD anti-IL12 mAb 4	27.69	22.67	5.02	-0.65	1.57
																HFD anti-IL12 mAb 4	11.2	25.4	19.2	11.9	8.9		HFD anti-IL12 mAb 5	27.93	22.63	5.3	-0.37	1.29
																HFD anti-IL12 mAb 5	12.4	22.7	25.2	16.2	9.8			Col3a (ct value)	β-actin (ct value)	△ct	△△ct (compared to chow 1)	2-△△ct
																							CHOW 1	27.25	22.83	4.42	0	1
																							CHOW 2	26.47	22.67	3.8	-0.62	1.54
																							CHOW 3	26.67	22.63	4.04	-0.38	1.3
																							CHOW 4	27.25	23.11	4.14	-0.28	1.2
																							CHOW 5	27.29	22.82	4.47	0.05	0.97
																							HFD control IgG 1	25.62	23.02	2.6	-1.82	3.5
																							HFD control IgG 2	25.3	22.83	2.47	-1.95	3.9
																							HFD control IgG 3	25.69	22.67	3.02	-1.4	2.6
																							HFD control IgG 4	25.52	22.63	2.89	-1.53	2.9
																							HFD control IgG 5	25.62	23.05	2.57	-1.85	3.6
																							HFD anti-IL12 mAb 1	26.65	22.82	3.83	-0.59	1.5
																							HFD anti-IL12 mAb 2	27.14	23.09	4.05	-0.37	1.29
																							HFD anti-IL12 mAb 3	26.37	22.83	3.54	-0.88	1.84
																							HFD anti-IL12 mAb 4	26.59	22.67	3.92	-0.5	1.4
																							HFD anti-IL12 mAb 5	26.75	22.63	4.12	-0.3	1.23
																								Acta2 (ct value)	β-actin (ct value)	△ct	△△ct (compared to chow 1)	2-△△ct
																							CHOW 1	20.69	22.83	-2.14	0	1
																							CHOW 2	20.23	22.67	-2.44	-0.3	1.23
																							CHOW 3	20.24	22.63	-2.39	-0.25	1.19
																							CHOW 4	20.82	23.11	-2.29	-0.15	1.11
																							CHOW 5	20.75	22.82	-2.07	0.07	0.95
																							HFD control IgG 1	19.79	23.02	-3.23	-1.09	2.1
																							HFD control IgG 2	19.74	22.83	-3.09	-0.95	1.93
																							HFD control IgG 3	19.82	22.67	-2.85	-0.71	1.63
																							HFD control IgG 4	19.36	22.63	-3.27	-1.13	2.19
																							HFD control IgG 5	19.91	23.05	-3.14	-1	2
																							HFD anti-IL12 mAb 1	20.15	22.82	-2.67	-0.53	1.4
																							HFD anti-IL12 mAb 2	20.67	23.09	-2.42	-0.28	1.2
																							HFD anti-IL12 mAb 3	20.11	22.83	-2.72	-0.58	1.5
																							HFD anti-IL12 mAb 4	19.85	22.67	-2.82	-0.68	1.6
																							HFD anti-IL12 mAb 5	20.43	22.63	-2.2	-0.06	1.04
																								Tgfb1 (ct value)	β-actin (ct value)	△ct	△△ct (compared to chow 1)	2-△△ct
																							CHOW 1	22.9	22.83	0.07	0	1
																							CHOW 2	22.6	22.67	-0.07	-0.14	1.1
																							CHOW 3	22.39	22.63	-0.24	-0.31	1.24
																							CHOW 4	23.27	23.11	0.16	0.09	0.94
																							CHOW 5	22.63	22.82	-0.19	-0.26	1.2
																							HFD control IgG 1	21.88	23.02	-1.14	-1.21	2.3
																							HFD control IgG 2	21.82	22.83	-1.01	-1.08	2.1
																							HFD control IgG 3	21.81	22.67	-0.86	-0.93	1.9
																							HFD control IgG 4	21.89	22.63	-0.74	-0.81	1.76
																							HFD control IgG 5	21.91	23.05	-1.14	-1.21	2.31
																							HFD anti-IL12 mAb 1	22.38	22.82	-0.44	-0.51	1.42
																							HFD anti-IL12 mAb 2	22.23	23.09	-0.86	-0.93	1.9
																							HFD anti-IL12 mAb 3	22.76	22.83	-0.07	-0.14	1.1
																							HFD anti-IL12 mAb 4	22.46	22.67	-0.21	-0.28	1.2
																							HFD anti-IL12 mAb 5	22.06	22.63	-0.57	-0.64	1.56
																								Pdgfb (ct value)	β-actin (ct value)	△ct	△△ct (compared to chow 1)	2-△△ct
																							CHOW 1	24.85	22.83	2.02	0	1
																							CHOW 2	24.48	22.67	1.81	-0.21	1.16
																							CHOW 3	24.68	22.63	2.05	0.03	0.98
																							CHOW 4	25.3	23.11	2.19	0.17	0.89
																							CHOW 5	24.95	22.82	2.13	0.11	0.923
																							HFD control IgG 1	23.77	23.02	0.75	-1.27	2.4
																							HFD control IgG 2	22.97	22.83	0.14	-1.88	3.7
																							HFD control IgG 3	23.15	22.67	0.48	-1.54	2.9
																							HFD control IgG 4	23.01	22.63	0.38	-1.64	3.1
																							HFD control IgG 5	23.58	23.05	0.53	-1.49	2.8
																							HFD anti-IL12 mAb 1	24.25	22.82	1.43	-0.59	1.5
																							HFD anti-IL12 mAb 2	24.73	23.09	1.64	-0.38	1.3
																							HFD anti-IL12 mAb 3	24.54	22.83	1.71	-0.31	1.24
																							HFD anti-IL12 mAb 4	23.99	22.67	1.32	-0.7	1.63
																							HFD anti-IL12 mAb 5	24.01	22.63	1.38	-0.64	1.56
																								Mincle (ct value)	β-actin (ct value)	△ct	△△ct (compared to chow 1)	2-△△ct
																							CHOW 1	30.11	22.83	7.28	0	1
																							CHOW 2	29.92	22.67	7.25	-0.03	1.02
																							CHOW 3	29.8	22.63	7.17	-0.11	1.08
																							CHOW 4	30.43	23.11	7.32	0.04	0.97
																							CHOW 5	30.22	22.82	7.4	0.12	0.92
																							HFD control IgG 1	30.11	23.02	7.09	-0.19	1.14
																							HFD control IgG 2	30.08	22.83	7.25	-0.03	1.02
																							HFD control IgG 3	29.64	22.67	6.97	-0.31	1.24
																							HFD control IgG 4	29.54	22.63	6.91	-0.37	1.29
																							HFD control IgG 5	30.05	23.05	7	-0.28	1.2
																							HFD anti-IL12 mAb 1	30.07	22.82	7.25	-0.03	1.02
																							HFD anti-IL12 mAb 2	30.18	23.09	7.09	-0.19	1.14
																							HFD anti-IL12 mAb 3	29.97	22.83	7.14	-0.14	1.1
																							HFD anti-IL12 mAb 4	29.55	22.67	6.88	-0.4	1.32
																							HFD anti-IL12 mAb 5	29.84	22.63	7.21	-0.07	1.05
																								iNOS (ct value)	β-actin (ct value)	△ct	△△ct (compared to chow 1)	2-△△ct
																							CHOW 1	28.3	22.83	5.47	0	1
																							CHOW 2	27.99	22.67	5.32	-0.15	1.11
																							CHOW 3	27.86	22.63	5.23	-0.24	1.18
																							CHOW 4	28.39	23.11	5.28	-0.19	1.14
																							CHOW 5	28.04	22.82	5.22	-0.25	1.19
																							HFD control IgG 1	27.03	23.02	4.01	-1.46	2.76
																							HFD control IgG 2	27.06	22.83	4.23	-1.24	2.36
																							HFD control IgG 3	26.61	22.67	3.94	-1.53	2.9
																							HFD control IgG 4	26.63	22.63	4	-1.47	2.77
																							HFD control IgG 5	27.26	23.05	4.21	-1.26	2.4
																							HFD anti-IL12 mAb 1	27.44	22.82	4.62	-0.85	1.8
																							HFD anti-IL12 mAb 2	28.19	23.09	5.1	-0.37	1.29
																							HFD anti-IL12 mAb 3	28.3	22.83	5.47	0	1.7
																							HFD anti-IL12 mAb 4	27.42	22.67	4.75	-0.72	1.65
																							HFD anti-IL12 mAb 5	27.17	22.63	4.54	-0.93	1.9

## Sheet: Supplementary Fig 1
Supplementary Fig 1b					Supplementary Fig 1c							Supplementary Fig 1g				Supplementary Fig 1h
Trichrome positive area (% of WAT area)		Sirius red positive area (% of WAT area)				COL1a (ct value)	β-actin (ct value)	△ct	△△ct (compared to control 1)	2-△△ct		Triglyceride content (μmol g-1)				FFA (nmol l-1)
Control	Obese	Control	Obese		Control 1	30.7	22.16	8.54	0	1		CHOW	HFD+PBS	HFD+ILC1 transfer		CHOW	HFD+PBS	HFD+ILC1 transfer
3.91	5.5	1.62	15.2		Control 2	30.66	22.26	8.4	-0.14	1.1		1.05567	0.788053	1.4514		237.461	251.568	275.862
3.85	11	1.86	13.2		Control 3	30.82	22.55	8.27	-0.27	1.2		1.02319	1.2517	1.2205		240.596	231.975	307.994
1.42	9.9	2.83	7.7		Control 4	29.99	21.85	8.14	-0.4	1.32		0.682124	0.894954	1.20545		221.003	232.759	275.862
1.5	9.23	3.5	7.9		Control 5	30.09	21.86	8.23	-0.31	1.234		0.682124	1.13821	1.078		225	268.025	280
2.16	4.08	4.4	6.94		Control 6	30.78	22.88	7.9	-0.64	1.56							308.778
2.08	3.57	1.01	6.02		Control 7	29.97	22.34	7.63	-0.91	1.87
2.2	3.65	2.3	7.66		Control 8	30.15	21.89	8.26	-0.28	1.21
1.79	11.42	2.5	6.92		Control 9	30.99	22.42	8.57	0.03	0.98
1.2	7.1	6.6	8.8		Control 10	30.97	21.82	9.15	0.61	0.61
13.2	8.86	10.6	9.9		Control 11	30.76	22.54	8.22	-0.32	1.25
1.1	5.42	3.4	6.24		Control 12	30.54	21.67	8.87	0.33	0.79
2.97	7.8	3.2	11.55		Control 13	30.57	22.32	8.25	-0.29	1.23
3.81	6.99	2.28	9.01		Control 14	30.37	21.8	8.57	0.03	0.98
1.77	6.6	2.56	6.8		Control 15	31.2	21.13	10.07	1.53	0.345
1.85	5.5	3.29	9.9		Control 16	30	22.01	7.99	-0.55	1.45
2.14	13.3	2.08	11.2		Control 17	30.9	21.22	9.68	1.14	0.45
1.96	10.95	3.51	8.55		Control 18	31.3	22.14	9.16	0.62	0.65
1.3	8.3	2.95	6.18		Control 19	30.67	22.45	8.22	-0.32	1.25
2.8	5.42	1.8	6.24		Control 20	29.7	21.45	8.25	-0.29	1.22
2.4	7.7	2.2	8.9		Control 21	30.15	21.78	8.37	-0.17	1.11
1.2	16.8	4.4	13		Control 22	32.87	22.19	10.68	2.14	0.22
3.1	18.3	1.5	7.7		Control 23	31.28	21.56	9.72	1.18	0.45
1.66	15.42	2.54	11.1		Control 24	28.46	20.99	7.47	-1.07	2.1
2.5	17.7	2.6	13		Obese 1	27.65	21.23	6.42	-2.12	4.4
	26.8		8.8		Obese 2	29.29	22.45	6.84	-1.7	3.22
	19.23		9.9		Obese 3	27.36	20.89	6.47	-2.07	4.22
	24.08		11.2		Obese 4	28.67	22.21	6.46	-2.08	4.3
	13.57		10.2		Obese 5	28.99	22.84	6.15	-2.39	5.2
	13.65		15		Obese 6	28.47	21.3	7.17	-1.37	2.53
	19.23		13.9		Obese 7	28.99	23.11	5.88	-2.66	6.32
	24.08		8.8		Obese 8	29.59	22.34	7.25	-1.29	2.45
	13.57		7.9		Obese 9	29.99	22.19	7.8	-0.74	1.66
	13.65		14.6		Obese 10	30.89	23.01	7.88	-0.66	1.56
	19		10		Obese 11	28.26	20.98	7.28	-1.26	2.35
	14		11		Obese 12	28.89	22.01	6.88	-1.66	3.22
	12		13		Obese 13	29.11	23.15	5.96	-2.58	5.89
	14		11.6		Obese 14	31.89	23.45	8.44	-0.1	1.09
	13		9.9		Obese 15	30.92	22.43	8.49	-0.05	1.043
	17		8.7		Obese 16	28.87	21.64	7.23	-1.31	2.56
	19		5.6		Obese 17	29.09	21.99	7.1	-1.44	2.76
	18		4.9		Obese 18	29.02	22.04	6.98	-1.56	2.98
					Obese 19	30.1	22.17	7.93	-0.61	1.56
					Obese 20	29.7	22.01	7.69	-0.85	1.78
					Obese 21	28.85	21.28	7.57	-0.97	1.98
					Obese 22	30.32	22.44	7.88	-0.66	1.55
					Obese 23	29.88	22.66	7.22	-1.32	2.57
					Obese 24	31.32	23.06	8.26	-0.28	1.23
						COL3a (ct value)	β-actin (ct value)	△ct	△△ct (compared to control 1)	2-△△ct
					Control 1	28.88	22.16	6.72	0	1
					Control 2	28.87	22.26	6.61	-0.11	1.09
					Control 3	29.11	22.55	6.56	-0.16	1.11
					Control 4	28.65	21.85	6.8	0.08	0.98
					Control 5	28.45	21.86	6.59	-0.13	1.09
					Control 6	29.48	22.88	6.6	-0.12	1.045
					Control 7	29.3	22.34	6.96	0.24	0.87
					Control 8	28.3	21.89	6.41	-0.31	1.23
					Control 9	28.98	22.42	6.56	-0.16	1.05
					Control 10	26.82	21.82	5	-1.72	3.2
					Control 11	29.12	22.54	6.58	-0.14	1.09
					Control 12	28.84	21.67	7.17	0.45	0.78
					Control 13	28.17	22.32	5.85	-0.87	1.78
					Control 14	27.59	21.8	5.79	-0.93	1.89
					Control 15	27.99	21.13	6.86	0.14	0.89
					Control 16	28.54	22.01	6.53	-0.19	1.11
					Control 17	27.6	21.22	6.38	-0.34	1.23
					Control 18	28.3	22.14	6.16	-0.56	1.45
					Control 19	28.87	22.45	6.42	-0.3	1.21
					Control 20	27.87	21.45	6.42	-0.3	1.23
					Control 21	28.45	21.78	6.67	-0.05	1.02
					Control 22	28.77	22.19	6.58	-0.14	1.09
					Control 23	28.38	21.56	6.82	0.1	0.92
					Control 24	27.46	20.99	6.47	-0.25	1.22
					Obese 1	26.75	21.23	5.52	-1.2	2.3
					Obese 2	27.4	22.45	4.95	-1.77	3.4
					Obese 3	25.46	20.89	4.57	-2.15	4.3
					Obese 4	26.27	22.21	4.06	-2.66	6.3
					Obese 5	28.29	22.84	5.45	-1.27	2.3
					Obese 6	27.07	21.3	5.77	-0.95	1.9
					Obese 7	27.69	23.11	4.58	-2.14	4.3
					Obese 8	27.4	22.34	5.06	-1.66	3.2
					Obese 9	27.69	22.19	5.5	-1.22	2.3
					Obese 10	27.79	23.01	4.78	-1.94	3.9
					Obese 11	26.16	20.98	5.18	-1.54	2.9
					Obese 12	26.59	22.01	4.58	-2.14	4.4
					Obese 13	27.5	23.15	4.35	-2.37	5.5
					Obese 14	28.89	23.45	5.44	-1.28	2.45
					Obese 15	27.53	22.43	5.1	-1.62	3.02
					Obese 16	26.35	21.64	4.71	-2.01	3.91
					Obese 17	27.49	21.99	5.5	-1.22	2.22
					Obese 18	27.62	22.04	5.58	-1.14	2.19
					Obese 19	28.1	22.17	5.93	-0.79	1.78
					Obese 20	27	22.01	4.99	-1.73	3.3
					Obese 21	27.2	21.28	5.92	-0.8	1.77
					Obese 22	28.52	22.44	6.08	-0.64	1.56
					Obese 23	27.78	22.66	5.12	-1.6	2.99
					Obese 24	28.62	23.06	5.56	-1.16	2.23
						MMP-2 (ct value)	β-actin (ct value)	△ct	△△ct (compared to control 1)	2-△△ct
					Control 1	31.28	22.16	9.12	0	1
					Control 2	30.46	22.26	8.2	-0.92	1.89
					Control 3	32.01	22.55	9.46	0.34	0.78
					Control 4	29.8	21.85	7.95	-1.17	2.21
					Control 5	29.94	21.86	8.08	-1.04	2.09
					Control 6	30.25	22.88	7.37	-1.75	3.22
					Control 7	31.98	22.34	9.64	0.52	0.69
					Control 8	31	21.89	9.11	-0.01	1.09
					Control 9	30.6	22.42	8.18	-0.94	1.99
					Control 10	30.62	21.82	8.8	-0.32	1.21
					Control 11	32.12	22.54	9.58	0.46	0.78
					Control 12	30.94	21.67	9.27	0.15	0.89
					Control 13	30.31	22.32	7.99	-1.13	2.11
					Control 14	30.89	21.8	9.09	-0.03	1.03
					Control 15	30.89	21.13	9.76	0.64	0.67
					Control 16	30.04	22.01	8.03	-1.09	2.03
					Control 17	30.06	21.22	8.84	-0.28	1.24
					Control 18	30.3	22.14	8.16	-0.96	1.9
					Control 19	30.47	22.45	8.02	-1.1	2.12
					Control 20	29.37	21.45	7.92	-1.2	2.21
					Control 21	31.45	21.78	9.67	0.55	0.78
					Control 22	31.37	22.19	9.18	0.06	0.99
					Control 23	30.38	21.56	8.82	-0.3	1.21
					Control 24	29.66	20.99	8.67	-0.45	1.33
					Obese 1	28.85	21.23	7.62	-1.5	2.89
					Obese 2	30.1	22.45	7.65	-1.47	2.45
					Obese 3	28.25	20.89	7.36	-1.76	3.43
					Obese 4	29.67	22.21	7.46	-1.66	3.11
					Obese 5	29.8	22.84	6.96	-2.16	4.56
					Obese 6	29.37	21.3	8.07	-1.05	2.09
					Obese 7	31.1	23.11	7.99	-1.13	1.9
					Obese 8	30.99	22.34	8.65	-0.47	1.22
					Obese 9	30.02	22.19	7.83	-1.29	2.34
					Obese 10	29.89	23.01	6.88	-2.24	4.54
					Obese 11	28.46	20.98	7.48	-1.64	3.22
					Obese 12	30.29	22.01	8.28	-0.84	1.78
					Obese 13	30.85	23.15	7.7	-1.42	2.982
					Obese 14	31.29	23.45	7.84	-1.28	2.33
					Obese 15	30.43	22.43	8	-1.12	2.19
					Obese 16	29.09	21.64	7.45	-1.67	3.08
					Obese 17	30.52	21.99	8.53	-0.59	1.39
					Obese 18	30.62	22.04	8.58	-0.54	1.55
					Obese 19	30.1	22.17	7.93	-1.19	2.48
					Obese 20	29.24	22.01	7.23	-1.89	3.78
					Obese 21	29.35	21.28	8.07	-1.05	2.03
					Obese 22	30.22	22.44	7.78	-1.34	2.66
					Obese 23	30.28	22.66	7.62	-1.5	2.78
					Obese 24	31.02	23.06	7.96	-1.16	2.12
						MMP-9 (ct value)	β-actin (ct value)	△ct	△△ct (compared to control 1)	2-△△ct
					Control 1	30.18	22.16	8.02	0	1
					Control 2	29.99	22.26	7.73	-0.29	1.23
					Control 3	30.01	22.55	7.46	-0.56	1.45
					Control 4	29.84	21.85	7.99	-0.03	1.02
					Control 5	29.74	21.86	7.88	-0.14	1.04
					Control 6	30.65	22.88	7.77	-0.25	1.22
					Control 7	29.99	22.34	7.65	-0.37	1.21
					Control 8	31.2	21.89	9.31	1.29	0.38
					Control 9	29.95	22.42	7.53	-0.49	1.32
					Control 10	30.12	21.82	8.3	0.28	0.88
					Control 11	30.02	22.54	7.48	-0.54	1.44
					Control 12	29.64	21.67	7.97	-0.05	1.02
					Control 13	30.01	22.32	7.69	-0.33	1.21
					Control 14	29.79	21.8	7.99	-0.03	1.09
					Control 15	28.99	21.13	7.86	-0.16	1.11
					Control 16	29.89	22.01	7.88	-0.14	1.24
					Control 17	28.96	21.22	7.74	-0.28	1.23
					Control 18	29.83	22.14	7.69	-0.33	1.32
					Control 19	30.77	22.45	8.32	0.3	0.829
					Control 20	29.17	21.45	7.72	-0.3	1.29
					Control 21	29.75	21.78	7.97	-0.05	1.02
					Control 22	30.07	22.19	7.88	-0.14	1.002
					Control 23	29.08	21.56	7.52	-0.5	1.45
					Control 24	28.76	20.99	7.77	-0.25	1.2
					Obese 1	26.6	21.23	5.37	-2.65	6.3
					Obese 2	27.89	22.45	5.44	-2.58	6.02
					Obese 3	25.84	20.89	4.95	-3.07	8.6
					Obese 4	27.57	22.21	5.36	-2.66	6.32
					Obese 5	27.92	22.84	5.08	-2.94	7.43
					Obese 6	26.39	21.3	5.09	-2.93	7.43
					Obese 7	29.01	23.11	5.9	-2.12	4.55
					Obese 8	27.69	22.34	5.35	-2.67	6.43
					Obese 9	27.52	22.19	5.33	-2.69	6.23
					Obese 10	28.56	23.01	5.55	-2.47	5.65
					Obese 11	26.06	20.98	5.08	-2.94	7.86
					Obese 12	26.79	22.01	4.78	-3.24	9.32
					Obese 13	28.45	23.15	5.3	-2.72	6.42
					Obese 14	28.95	23.45	5.5	-2.52	5.76
					Obese 15	28.33	22.43	5.9	-2.12	4.56
					Obese 16	26.59	21.64	4.95	-3.07	8.43
					Obese 17	26.92	21.99	4.93	-3.09	9.03
					Obese 18	27.62	22.04	5.58	-2.44	5.4
					Obese 19	28.11	22.17	5.94	-2.08	4.32
					Obese 20	27.54	22.01	5.53	-2.49	5.23
					Obese 21	26.05	21.28	4.77	-3.25	9.2
					Obese 22	28.29	22.44	5.85	-2.17	4.2
					Obese 23	28	22.66	5.34	-2.68	6.4
					Obese 24	28.1	23.06	5.04	-2.98	7.7
						TIMP-1 (ct value)	β-actin (ct value)	△ct	△△ct (compared to control 1)	2-△△ct
					Control 1	33.08	22.16	10.92	0	1
					Control 2	32.61	22.26	10.35	-0.57	1.42
					Control 3	32.51	22.55	9.96	-0.96	1.89
					Control 4	33.04	21.85	11.19	0.27	0.89
					Control 5	31.72	21.86	9.86	-1.06	2.21
					Control 6	32.65	22.88	9.77	-1.15	2.22
					Control 7	32.1	22.34	9.76	-1.16	2.32
					Control 8	33.2	21.89	11.31	0.39	0.78
					Control 9	32.55	22.42	10.13	-0.79	1.78
					Control 10	32.13	21.82	10.31	-0.61	1.43
					Control 11	32.72	22.54	10.18	-0.74	1.67
					Control 12	31.44	21.67	9.77	-1.15	2.23
					Control 13	32.01	22.32	9.69	-1.23	2.55
					Control 14	31.09	21.8	9.29	-1.63	3.21
					Control 15	31.99	21.13	10.86	-0.06	1.09
					Control 16	32.99	22.01	10.98	0.06	0.87
					Control 17	32.66	21.22	11.44	0.52	0.782
					Control 18	33.83	22.14	11.69	0.77	0.56
					Control 19	32.87	22.45	10.42	-0.5	1.43
					Control 20	32.07	21.45	10.62	-0.3	1.22
					Control 21	31.77	21.78	9.99	-0.93	1.87
					Control 22	33.57	22.19	11.38	0.46	0.7824
					Control 23	32.68	21.56	11.12	0.2	0.88
					Control 24	32.76	20.99	11.77	0.85	0.54
					Obese 1	28.32	21.23	7.09	-3.83	14.2
					Obese 2	30.88	22.45	8.43	-2.49	5.4
					Obese 3	29.04	20.89	8.15	-2.77	6.7
					Obese 4	30.87	22.21	8.66	-2.26	4.5
					Obese 5	29.94	22.84	7.1	-3.82	14.2
					Obese 6	28.87	21.3	7.57	-3.35	10.2
					Obese 7	30.31	23.11	7.2	-3.72	13.2
					Obese 8	29.69	22.34	7.35	-3.57	11.21
					Obese 9	29.22	22.19	7.03	-3.89	14.6
					Obese 10	30	23.01	6.99	-3.93	15.4
					Obese 11	29.16	20.98	8.18	-2.74	6.4
					Obese 12	29.81	22.01	7.8	-3.12	8.78
					Obese 13	30.89	23.15	7.74	-3.18	9.03
					Obese 14	30.65	23.45	7.2	-3.72	13.2
					Obese 15	29.53	22.43	7.1	-3.82	14.5
					Obese 16	28.5	21.64	6.86	-4.06	16.9
					Obese 17	28.79	21.99	6.8	-4.12	17.3
					Obese 18	28.95	22.04	6.91	-4.01	16.3
					Obese 19	29.91	22.17	7.74	-3.18	8.9
					Obese 20	30.54	22.01	8.53	-2.39	5.2
					Obese 21	29.45	21.28	8.17	-2.75	6.5
					Obese 22	31.23	22.44	8.79	-2.13	4.4
					Obese 23	29.89	22.66	7.23	-3.69	12.2
					Obese 24	30.52	23.06	7.46	-3.46	11.1
						LOX (ct value)	β-actin (ct value)	△ct	△△ct (compared to control 1)	2-△△ct
					Control 1	30.68	22.16	8.52	0	1
					Control 2	31.01	22.26	8.75	0.23	0.83
					Control 3	30.71	22.55	8.16	-0.36	1.21
					Control 4	30.24	21.85	8.39	-0.13	1.11
					Control 5	30.62	21.86	8.76	0.24	0.88
					Control 6	31.75	22.88	8.87	0.35	0.78
					Control 7	30.51	22.34	8.17	-0.35	1.21
					Control 8	30.2	21.89	8.31	-0.21	1.11
					Control 9	30.85	22.42	8.43	-0.09	1.09
					Control 10	31.13	21.82	9.31	0.79	0.67
					Control 11	31.52	22.54	8.98	0.46	0.74
					Control 12	29.64	21.67	7.97	-0.55	1.45
					Control 13	30.61	22.32	8.29	-0.23	1.21
					Control 14	30.59	21.8	8.79	0.27	0.88
					Control 15	29.69	21.13	8.56	0.04	0.99
					Control 16	30.09	22.01	8.08	-0.44	1.03
					Control 17	29.56	21.22	8.34	-0.18	1.1
					Control 18	30.23	22.14	8.09	-0.43	1.21
					Control 19	30.87	22.45	8.42	-0.1	1.03
					Control 20	29.55	21.45	8.1	-0.42	1.21
					Control 21	30.83	21.78	9.05	0.53	0.78
					Control 22	31.27	22.19	9.08	0.56	0.66
					Control 23	30.38	21.56	8.82	0.3	0.76
					Control 24	30.16	20.99	9.17	0.65	0.67
					Obese 1	28.52	21.23	7.29	-1.23	2.2
					Obese 2	30.38	22.45	7.93	-0.59	1.45
					Obese 3	28.18	20.89	7.29	-1.23	2.1
					Obese 4	30.13	22.21	7.92	-0.6	1.5
					Obese 5	30.38	22.84	7.54	-0.98	1.9
					Obese 6	28.8	21.3	7.5	-1.02	2.1
					Obese 7	30.33	23.11	7.22	-1.3	2.43
					Obese 8	30.12	22.34	7.78	-0.74	1.67
					Obese 9	29.86	22.19	7.67	-0.85	1.89
					Obese 10	30.05	23.01	7.04	-1.48	2.65
					Obese 11	28.58	20.98	7.6	-0.92	1.89
					Obese 12	29.88	22.01	7.87	-0.65	1.56
					Obese 13	30.88	23.15	7.73	-0.79	1.78
					Obese 14	30.78	23.45	7.33	-1.19	2.32
					Obese 15	29.23	22.43	6.8	-1.72	3.21
					Obese 16	28.65	21.64	7.01	-1.51	2.45
					Obese 17	28.89	21.99	6.9	-1.62	3.09
					Obese 18	28.95	22.04	6.91	-1.61	1.9
					Obese 19	29.41	22.17	7.24	-1.28	2.4
					Obese 20	29.24	22.01	7.23	-1.29	2.5
					Obese 21	28.25	21.28	6.97	-1.55	2.89
					Obese 22	30.23	22.44	7.79	-0.73	1.67
					Obese 23	30.68	22.66	8.02	-0.5	1.4
					Obese 24	29.88	23.06	6.82	-1.7	3.2

## Sheet: Supplementary Fig 2
Supplementary Fig 2b				Supplementary Fig 2c							Supplementary Fig 2d				Supplementary Fig 2e							Supplementary Fig 2f
Absolute density of CD11c+CD206+ macrophages (cells g-1)					IL-6 (ct value)	β-actin (ct value)	△ct	△△ct (compared to control 1)	2-△△ct		Absolute density of CD11c+CD206+ macrophages (cells g-1)				GTT assay								Col1a (ct value)	β-actin (ct value)	△ct	△△ct (compared to chow 1)	2-△△ct
CHOW	HFD+PBS	HFD+ILC1 transfer		CON 1	26.55	17.55	9	0	1		CHOW	HFD control IgG	HFD anti-IL-12 mAb			0 min (mmol l-1)	15 min (mmol l-1)	30 min (mmol l-1)	60 min (mmol l-1)	120 min (mmol l-1)		CHOW1	28.81	20.31	8.5	0	1
150	400	700		CON 2	26.39	17.78	8.61	-0.39	1.3		151	680	345		CHOW1	4.5	18.1	21.7	14.7	7.4		CHOW2	28.78	20.43	8.35	-0.15	1.1
140	340	640		CON 3	26.99	18.02	8.97	-0.03	1.02		141	780	290		CHOW2	5.2	18.9	21.8	19.1	8.3		CHOW3	28.93	20.46	8.47	-0.03	1.02
180	310	770		Lean ILC1s+Control IgG 1	22.54	17.63	4.91	-4.09	17		120	600	310		CHOW3	4.2	16.3	21	13.4	7.8		CHOW4	29.54	20.84	8.7	0.2	0.87
190	350	650		Lean ILC1s+Control IgG 2	22.63	17.88	4.75	-4.25	19		213	789	244		CHOW4	4.9	17.2	21.3	14.8	7.7		CHOW5	28.68	20.67	8.01	-0.49	1.4
130	269	720		Lean ILC1s+Control IgG 3	23.08	18.12	4.96	-4.04	16.5		100	700	267		CHOW5	4.2	15.9	19.8	12.2	6.6		HFD control IgG 1	27.9	20.8	7.1	-1.4	2.64
				Lean ILC1s+anti-IFN-γ mAb 1	25.83	17.35	8.48	-0.52	1.4						HFD control IgG 1	4.7	27	26.4	24.3	10.4		HFD control IgG 2	27.29	20.23	7.06	-1.44	2.71
Absolute density of CD206+ macrophages (cells g-1)				Lean ILC1s+anti-IFN-γ mAb 2	26.54	17.68	8.86	-0.14	1.1		Absolute density of CD206+ macrophages (cells g-1)				HFD control IgG 2	4.9	27.5	30.1	26.1	11.6		HFD control IgG 3	27.36	20.19	7.17	-1.33	2.51
CHOW	HFD+PBS	HFD+ILC1 transfer		Lean ILC1s+anti-IFN-γ mAb 3	26.13	17.82	8.31	-0.69	1.6		CHOW	HFD control IgG	HFD anti-IL-12 mAb		HFD control IgG 3	6.1	28.9	31.4	27.1	12.6		HFD control IgG 4	27.82	20.65	7.17	-1.33	2.52
120	67	66		Obese ILC1s+Control IgG 1	20.75	17.85	2.9	-6.1	68.1		151	74	77		HFD control IgG 4	6.5	29.4	32.2	27.8	14.8		HFD control IgG 5	27.73	20.73	7	-1.5	2.82
110	55	70		Obese ILC1s+Control IgG 2	20.22	17.38	2.84	-6.16	71		139	67	66		HFD control IgG 5	7.2	29.7	33.5	30.4	13.8		HFD anti-IL-12 mAb 1	28.68	20.21	8.47	-0.03	1.02
128	60	77		Obese ILC1s+Control IgG 3	20.8	17.84	2.96	-6.04	65		144	53	50		HFD anti-IL-12 mAb 1	6.1	24.2	23.3	19	8.6		HFD anti-IL-12 mAb 2	29	20.9	8.1	-0.4	1.32
132	60	59		Obese ILC1s+anti-IFN-γ mAb 1	24.78	17.45	7.33	-1.67	3.1		156	63	79		HFD anti-IL-12 mAb 2	6.5	23.5	23.2	19	8.7		HFD anti-IL-12 mAb 3	28.08	20.23	7.85	-0.65	1.57
110	74	66		Obese ILC1s+anti-IFN-γ mAb 2	25.55	18.08	7.47	-1.53	2.9		149	55	63		HFD anti-IL-12 mAb 3	6.7	23.7	24.2	19.5	8.7		HFD anti-IL-12 mAb 4	28.62	20.29	8.33	-0.17	1.13
				Obese ILC1s+anti-IFN-γ mAb 3	25.37	18.1	7.27	-1.73	3.3						HFD anti-IL-12 mAb 4	6.3	24	26.4	20.4	10.2		HFD anti-IL-12 mAb 5	29.01	20.55	8.46	-0.04	1.03
					iNOS (ct value)	β-actin (ct value)	△ct	△△ct (compared to control 1)	2-△△ct						HFD anti-IL-12 mAb 5	5.4	20.2	21.4	16.1	8.4			Col3a (ct value)	β-actin (ct value)	△ct	△△ct (compared to chow 1)	2-△△ct
				CON 1	25.78	17.55	8.23	0	1.13													CHOW1	27.21	20.31	6.9	0	1
				CON 2	25.72	17.78	7.94	-0.29	1.22													CHOW2	26.83	20.43	6.4	-0.5	1.41
				CON 3	26.22	18.02	8.2	-0.03	1.02													CHOW3	26.79	20.46	6.33	-0.57	1.49
				Lean ILC1s+Control IgG 1	21.26	17.63	3.63	-4.6	24.2													CHOW4	27.52	20.84	6.68	-0.22	1.16
				Lean ILC1s+Control IgG 2	21.38	17.88	3.5	-4.73	26.5													CHOW5	27.39	20.67	6.72	-0.18	1.13
				Lean ILC1s+Control IgG 3	21.94	18.12	3.82	-4.41	21.2													HFD control IgG 1	26.06	20.8	5.26	-1.64	3.1
				Lean ILC1s+anti-IFN-γ mAb 1	25.03	17.35	7.68	-0.55	1.5													HFD control IgG 2	25.13	20.23	4.9	-2	4
				Lean ILC1s+anti-IFN-γ mAb 2	24.92	17.68	7.24	-0.99	1.99													HFD control IgG 3	25.6	20.19	5.41	-1.49	2.8
				Lean ILC1s+anti-IFN-γ mAb 3	24.92	17.82	7.1	-1.13	2.2													HFD control IgG 4	26.12	20.65	5.47	-1.43	2.7
				Obese ILC1s+Control IgG 1	19.9	17.85	2.05	-6.18	73													HFD control IgG 5	26.09	20.73	5.36	-1.54	2.9
				Obese ILC1s+Control IgG 2	19.26	17.38	1.88	-6.35	81													HFD anti-IL-12 mAb 1	26.56	20.21	6.35	-0.55	1.46
				Obese ILC1s+Control IgG 3	19.78	17.84	1.94	-6.29	78													HFD anti-IL-12 mAb 2	27.07	20.9	6.17	-0.73	1.66
				Obese ILC1s+anti-IFN-γ mAb 1	24.26	17.45	6.81	-1.42	2.67													HFD anti-IL-12 mAb 3	26.36	20.23	6.13	-0.77	1.7
				Obese ILC1s+anti-IFN-γ mAb 2	25.16	18.08	7.08	-1.15	2.2													HFD anti-IL-12 mAb 4	26.87	20.29	6.58	-0.32	1.25
				Obese ILC1s+anti-IFN-γ mAb 3	25.08	18.1	6.98	-1.25	2.4													HFD anti-IL-12 mAb 5	27.15	20.55	6.6	-0.3	1.23
					TNF-α (ct value)	β-actin (ct value)	△ct	△△ct (compared to control 1)	2-△△ct														Acta2 (ct value)	β-actin (ct value)	△ct	△△ct (compared to chow 1)	2-△△ct
				CON 1	27	17.55	9.45	0	1													CHOW1	20.43	20.31	0.12	0	1
				CON 2	26.95	17.78	9.17	-0.28	1.2													CHOW2	20.27	20.43	-0.16	-0.28	1.21
				CON 3	27.35	18.02	9.33	-0.12	1.08													CHOW3	20.43	20.46	-0.03	-0.15	1.11
				Lean ILC1s+Control IgG 1	25.74	17.63	8.11	-1.34	2.55													CHOW4	20.65	20.84	-0.19	-0.31	1.24
				Lean ILC1s+Control IgG 2	25.87	17.88	7.99	-1.46	2.8													CHOW5	20.77	20.67	0.1	-0.02	1.01
				Lean ILC1s+Control IgG 3	26.42	18.12	8.3	-1.15	2.2													HFD control IgG 1	20.02	20.8	-0.78	-0.9	1.87
				Lean ILC1s+anti-IFN-γ mAb 1	26.39	17.35	9.04	-0.41	1.33													HFD control IgG 2	19.57	20.23	-0.66	-0.78	1.72
				Lean ILC1s+anti-IFN-γ mAb 2	26.92	17.68	9.24	-0.21	1.15													HFD control IgG 3	19.32	20.19	-0.87	-0.99	1.98
				Lean ILC1s+anti-IFN-γ mAb 3	26.96	17.82	9.14	-0.31	1.23													HFD control IgG 4	19.53	20.65	-1.12	-1.24	2.36
				Obese ILC1s+Control IgG 1	24.88	17.85	7.03	-2.42	5.3													HFD control IgG 5	19.83	20.73	-0.9	-1.02	2.03
				Obese ILC1s+Control IgG 2	24.2	17.38	6.82	-2.63	6.1													HFD anti-IL-12 mAb 1	19.8	20.21	-0.41	-0.53	1.43
				Obese ILC1s+Control IgG 3	25.02	17.84	7.18	-2.27	4.8													HFD anti-IL-12 mAb 2	20.79	20.9	-0.11	-0.23	1.17
				Obese ILC1s+anti-IFN-γ mAb 1	25.36	17.45	7.91	-1.54	2.89													HFD anti-IL-12 mAb 3	20.06	20.23	-0.17	-0.29	1.22
				Obese ILC1s+anti-IFN-γ mAb 2	26.44	18.08	8.36	-1.09	2.12													HFD anti-IL-12 mAb 4	19.67	20.29	-0.62	-0.74	1.67
				Obese ILC1s+anti-IFN-γ mAb 3	26.42	18.1	8.32	-1.13	2.2													HFD anti-IL-12 mAb 5	20.5	20.55	-0.05	-0.17	1.12
																							Tgfb1 (ct value)	β-actin (ct value)	△ct	△△ct (compared to chow 1)	2-△△ct
																						CHOW1	23.43	20.31	3.12	0	1
																						CHOW2	23.21	20.43	2.78	-0.34	1.26
																						CHOW3	23.64	20.46	3.18	0.06	0.96
																						CHOW4	23.69	20.84	2.85	-0.27	1.21
																						CHOW5	23.76	20.67	3.09	-0.03	1.02
																						HFD control IgG 1	22.67	20.8	1.87	-1.25	2.38
																						HFD control IgG 2	22.28	20.23	2.05	-1.07	2.1
																						HFD control IgG 3	22.16	20.19	1.97	-1.15	2.22
																						HFD control IgG 4	22.79	20.65	2.14	-0.98	1.98
																						HFD control IgG 5	23.04	20.73	2.31	-0.81	1.75
																						HFD anti-IL-12 mAb 1	22.57	20.21	2.36	-0.76	1.69
																						HFD anti-IL-12 mAb 2	23.71	20.9	2.81	-0.31	1.23
																						HFD anti-IL-12 mAb 3	22.62	20.23	2.39	-0.73	1.66
																						HFD anti-IL-12 mAb 4	22.89	20.29	2.6	-0.52	1.43
																						HFD anti-IL-12 mAb 5	23.48	20.55	2.93	-0.19	1.14
																							Pdgfb (ct value)	β-actin (ct value)	△ct	△△ct (compared to chow 1)	2-△△ct
																						CHOW1	24.34	20.31	4.03	0	1
																						CHOW2	24.27	20.43	3.84	-0.19	1.14
																						CHOW3	24.46	20.46	4	-0.03	1.02
																						CHOW4	24.89	20.84	4.05	0.02	0.99
																						CHOW5	24.86	20.67	4.19	0.16	0.89
																						HFD control IgG 1	22.95	20.8	2.15	-1.88	3.67
																						HFD control IgG 2	22.85	20.23	2.62	-1.41	2.67
																						HFD control IgG 3	22.88	20.19	2.69	-1.34	2.53
																						HFD control IgG 4	23.1	20.65	2.45	-1.58	2.98
																						HFD control IgG 5	23.23	20.73	2.5	-1.53	2.89
																						HFD anti-IL-12 mAb 1	23.83	20.21	3.62	-0.41	1.33
																						HFD anti-IL-12 mAb 2	24.28	20.9	3.38	-0.65	1.56
																						HFD anti-IL-12 mAb 3	23.52	20.23	3.29	-0.74	1.67
																						HFD anti-IL-12 mAb 4	23.91	20.29	3.62	-0.41	1.33
																						HFD anti-IL-12 mAb 5	24.17	20.55	3.62	-0.41	1.32
																							Mincle (ct value)	β-actin (ct value)	△ct	△△ct (compared to chow 1)	2-△△ct
																						CHOW1	30.58	20.31	10.27	0	1
																						CHOW2	30.66	20.43	10.23	-0.04	1.02
																						CHOW3	30.65	20.46	10.19	-0.08	1.05
																						CHOW4	31.22	20.84	10.38	0.11	0.93
																						CHOW5	30.95	20.67	10.28	0.01	0.99
																						HFD control IgG 1	30.79	20.8	9.99	-0.28	1.21
																						HFD control IgG 2	30.33	20.23	10.1	-0.17	1.12
																						HFD control IgG 3	30.31	20.19	10.12	-0.15	1.11
																						HFD control IgG 4	30.84	20.65	10.19	-0.08	1.05
																						HFD control IgG 5	30.59	20.73	9.86	-0.41	1.32
																						HFD anti-IL-12 mAb 1	30.43	20.21	10.22	-0.05	1.03
																						HFD anti-IL-12 mAb 2	30.88	20.9	9.98	-0.29	1.22
																						HFD anti-IL-12 mAb 3	30.15	20.23	9.92	-0.35	1.27
																						HFD anti-IL-12 mAb 4	30.54	20.29	10.25	-0.02	1.01
																						HFD anti-IL-12 mAb 5	30.77	20.55	10.22	-0.05	1.03
																							iNOS (ct value)	β-actin (ct value)	△ct	△△ct (compared to chow 1)	2-△△ct
																						CHOW1	28.23	20.31	7.92	0	1
																						CHOW2	28.07	20.43	7.64	-0.28	1.21
																						CHOW3	28.18	20.46	7.72	-0.2	1.15
																						CHOW4	28.58	20.84	7.74	-0.18	1.13
																						CHOW5	28.41	20.67	7.74	-0.18	1.13
																						HFD control IgG 1	27.14	20.8	6.34	-1.58	2.98
																						HFD control IgG 2	26.8	20.23	6.57	-1.35	2.54
																						HFD control IgG 3	26.63	20.19	6.44	-1.48	2.78
																						HFD control IgG 4	27.31	20.65	6.66	-1.26	2.45
																						HFD control IgG 5	27.37	20.73	6.64	-1.28	2.43
																						HFD anti-IL-12 mAb 1	27.6	20.21	7.39	-0.53	1.45
																						HFD anti-IL-12 mAb 2	27.99	20.9	7.09	-0.83	1.78
																						HFD anti-IL-12 mAb 3	27.44	20.23	7.21	-0.71	1.63
																						HFD anti-IL-12 mAb 4	27.61	20.29	7.32	-0.6	1.52
																						HFD anti-IL-12 mAb 5	27.46	20.55	6.91	-1.01	2.02
